# Supplementary material for: Sesquiterpene Lactones Isolated from Centaurea cineraria L. subsp. cineraria Inhibit the Radicle Growth of Broomrape Weeds
Source: Plants (Basel). 2024 Jan 9;13(2):178. doi: 10.3390/plants13020178 (PMC10818712; doi:10.3390/plants13020178)
Supplement: Supplementary file 1 [file plants-13-00178-s001.zip]

Archive with 1 entries (1 files):
- plants-2785825-supplementary.pdf
